# Supplementary material for: Integrated Data Analysis Uncovers New COVID-19 Related Genes and Potential Drug Re-Purposing Candidates
Source: Int J Mol Sci. 2023 Jan 11;24(2):1431. doi: 10.3390/ijms24021431 (PMC9863794; doi:10.3390/ijms24021431)
Supplement: Supplementary file 1 [file ijms-24-01431-s001.zip]

Archive with 3 entries (3 files):
- S1 File-MDPI_Special_Issue_Supplementary.pdf
- S2 File-uniquely_enriched_annotations_infected_icells.xlsx
- S3 File-Patient_top_100_rewired_genes_and_drugs.csv
